# Supplementary material for: Negative Photoconductivity in 2D α-MoO3/Ir Self-Powered Photodetector: Impact of Post-Annealing
Source: Materials (Basel). 2023 Oct 19;16(20):6756. doi: 10.3390/ma16206756 (PMC10608330; doi:10.3390/ma16206756)
Supplement: Supplementary file 1 [file materials-16-06756-s001.zip]

Archive with 1 entries (1 files):
- materials-2645808-supplementary.pdf
